# Supplementary material for: Trends in generalised anxiety disorders and symptoms in primary care: UK population-based cohort study
Source: Br J Psychiatry. 2021 Mar;218(3):158–64. doi: 10.1192/bjp.2020.159 (PMC8529638; doi:10.1192/bjp.2020.159)
Supplement: Supplementary file 1 [file S0007125020001592sup.zip]

Archive with 2 entries (2 files):
- S0007125020001592sup001.docx
- S0007125020001592sup002.zip
